# Supplementary material for: Fluorescence Quenching of Tyrosine-Ag Nanoclusters by Metal Ions: Analytical and Physicochemical Assessment
Source: Int J Mol Sci. 2022 Aug 29;23(17):9775. doi: 10.3390/ijms23179775 (PMC9456322; doi:10.3390/ijms23179775)
Supplement: Supplementary file 1 [file ijms-23-09775-s001.zip]

Archive with 1 entries (1 files):
- ijms-1872520-supplementary.pdf
